# Supplementary material for: Validation of the Effectiveness of a Behavioral Activation-Based Digital App for Treatment of Depressive Symptoms: A Randomized Controlled Trial
Source: Behav Sci (Basel). 2025 Nov 4;15(11):1496. doi: 10.3390/bs15111496 (PMC12649501; doi:10.3390/bs15111496)
Supplement: Supplementary file 1 [file behavsci-15-01496-s001.zip]

Archive with 1 entries (1 files):
- behavsci-3780505-supplementary.pdf
